# Supplementary material for: The SUMO protease SENP3 regulates mitochondrial autophagy mediated by Fis1
Source: EMBO Rep. 2022 Jan 7;23(2):e48754. doi: 10.15252/embr.201948754 (PMC8811651; doi:10.15252/embr.201948754)
Supplement: Supplementary file 5 — Source Data for Figure 3 [file EMBR-23-e48754-s003.zip]

Archive with 7 entries (6 files):
- Figure3_Source_Data/
- Figure3_Source_Data/Raw Blots for EMBO Reports Figure 3.pdf
- Figure3_Source_Data/.DS_Store
- Figure3_Source_Data/Nsi:PBS.czi
- Figure3_Source_Data/Nsi:DFP.czi
- Figure3_Source_Data/SENP3i DFP.czi
- Figure3_Source_Data/SENP3i:PBS.czi
