# Supplementary material for: The SUMO protease SENP3 regulates mitochondrial autophagy mediated by Fis1
Source: EMBO Rep. 2022 Jan 7;23(2):e48754. doi: 10.15252/embr.201948754 (PMC8811651; doi:10.15252/embr.201948754)
Supplement: Supplementary file 6 — Source Data for Figure 4 [file EMBR-23-e48754-s001.zip]

Archive with 8 entries (7 files):
- Figure4_Source_Data/
- Figure4_Source_Data/.DS_Store
- Figure4_Source_Data/Fis1i_DFP.czi
- Figure4_Source_Data/Fis1i_PBS.czi
- Figure4_Source_Data/Nsi_DFP_(Blue).czi
- Figure4_Source_Data/Nsi_DFP_(Red_and_Green).czi
- Figure4_Source_Data/Nsi_PBS.czi
- Figure4_Source_Data/Raw_Blots_for_EMBO_Reports_Figure_4.pdf
