# Supplementary material for: The SUMO protease SENP3 regulates mitochondrial autophagy mediated by Fis1
Source: EMBO Rep. 2022 Jan 7;23(2):e48754. doi: 10.15252/embr.201948754 (PMC8811651; doi:10.15252/embr.201948754)
Supplement: Supplementary file 8 — Source Data for Figure 6 [file EMBR-23-e48754-s007.zip]

Archive with 7 entries (6 files):
- Figure6_Source_Data/
- Figure6_Source_Data/GFP-Cb5:Flag-Fis1.czi
- Figure6_Source_Data/GFP-Cb5:Flag-Fis1-SUMO-2 DGG.czi
- Figure6_Source_Data/.DS_Store
- Figure6_Source_Data/Raw Blots for EMBO Reports Figure 6.pdf
- Figure6_Source_Data/GFP-Cb5:Flag-Fis1 K149R.czi
- Figure6_Source_Data/GFP-CB5:Flag.czi
