# Supplementary material for: The SUMO protease SENP3 regulates mitochondrial autophagy mediated by Fis1
Source: EMBO Rep. 2022 Jan 7;23(2):e48754. doi: 10.15252/embr.201948754 (PMC8811651; doi:10.15252/embr.201948754)
Supplement: Supplementary file 9 — Source Data for Figure 7 [file EMBR-23-e48754-s009.zip]

Archive with 5 entries (4 files):
- Figure7_Source_Data/
- Figure7_Source_Data/.DS_Store
- Figure7_Source_Data/Raw Blots for EMBO Reports Figure 7.pdf
- Figure7_Source_Data/+Fis1 K149R (SENP3i:DFP).czi
- Figure7_Source_Data/+Fis1 WT (SENP3i:DFP).czi
